# Supplementary material for: Sequence count data are poorly fit by the negative binomial distribution
Source: PLoS One. 2020 Apr 30;15(4):e0224909. doi: 10.1371/journal.pone.0224909 (PMC7192467; doi:10.1371/journal.pone.0224909)
Supplement: S6 Appendix — All datasets used in the analysis, together with the R-code used to produce the outputs. (GZ) [file pone.0224909.s008.tar.gz]

Archive with 53 entries (50 files):
- auxFun
- auxFun/F_approxNorms.R
- auxFun/F_qqplotChisq.R
- auxFun/F_ZItestPhylo.R
- auxFun/F_getLogLiks.R
- auxFun/F_collectResults.R
- auxFun/F_getInnerScoreRatio.R
- auxFun/F_plotThetaWrapper.R
- auxFun/F_approxInnerProducts.R
- auxFun/F_estOverdispersion.R
- auxFun/F_estNBparams.R
- auxFun/.access^
- auxFun/F_estDiffThetas.R
- auxFun/F_LRTest.R
- auxFun/F_getInnerProduct.R
- auxFun/F_shuffleTest.R
- auxFun/F_getDeviances.R
- auxFun/F_estAndSave.R
- auxFun/F_DESeq2Run.R
- auxFun/F_genBootstrap.R
- auxFun/F_edgeRrun.R
- auxFun/F_normalizeFunction.R
- auxFun/F_orthogonalize.R
- auxFun/F_qplotUnif.R
- R
- R/F_rowMultiply.R
- R/F_odScore.R
- R/F_scoreNB.R
- R/.access^
- R/F_betaScoreFuns.R
- R/F_smoothTestMat.R
- R/F_glm.nb2.R
- R/F_smoothTestPhylo.R
- R/F_mgfNB.r
- GoFSupplementary.Rmd
- Datasets
- Datasets/HMPoralCavity.RData
- Datasets/zellerData.RData
- Datasets/SeqRaes.RData
- Datasets/armpit.RData
- Datasets/keyboard.RData
- Datasets/Kalisto_Zhang_data.RData
- Datasets/GTEx_data_full.RData
- Datasets/CMETdata.RData
- Datasets/.access^
- Datasets/HMPskin.RData
- Datasets/Kostic.RData
- Datasets/HumMicePhy.RData
- Datasets/HMPvagina.RData
- Datasets/lakesPhy.RData
- Datasets/celine_neuroblastoma_data.RData
- Datasets/AGphylo.RData
- Datasets/squirrels.RData
