# Supplementary material for: Sequence count data are poorly fit by the negative binomial distribution
Source: PLoS One. 2020 Apr 30;15(4):e0224909. doi: 10.1371/journal.pone.0224909 (PMC7192467; doi:10.1371/journal.pone.0224909)
Supplement: S6 Appendix — All datasets used in the analysis, together with the R-code used to produce the outputs. (GZ) [file pone.0224909.s008.tar.gz › auxFun/F_approxNorms.R]

#' A function to approximate the norms of the score functions numerically, for a single observation and corresponding parameters
#'
#' @param beta the vector of regression coefficients for the mean
#' @param X the vector of regressors
#' @param Z the vector of offsets
#' @param od the overdispersion parameter
#' @param truncQuant the quantile at which to truncate the approximation
#'
#' @return a vector with all the score norms
approxNorms = function(beta, X, Z, od, truncQuant = 1-1e-15){
mu = exp(sum(X * beta) + sum(Z))
ySeq = c(0L, seq_len(qnbinom(p = truncQuant, mu = mu, size = od)))
densVec = dnbinom(ySeq, mu = mu, size =od)
scoreNormBeta0 = sum(((ySeq-mu)/(1+mu/od))^2*densVec)
scoreNormBeta1 = sum((X[-1]*(ySeq-mu)/(1+mu/od))^2*densVec)
ySeq2 = ySeq[-c(1:2)]-1
tmp = c(0,0,cumsum(ySeq2/(1+ySeq2/od)))
scoreNormod = sum((od^2*log(1+mu/od) -(ySeq+od)*mu/(1+mu/od) + tmp)^2*densVec)
c(beta0 = scoreNormBeta0, beta1 = scoreNormBeta1, od = scoreNormod)
}
