# Supplementary material for: Sequence count data are poorly fit by the negative binomial distribution
Source: PLoS One. 2020 Apr 30;15(4):e0224909. doi: 10.1371/journal.pone.0224909 (PMC7192467; doi:10.1371/journal.pone.0224909)
Supplement: S6 Appendix — All datasets used in the analysis, together with the R-code used to produce the outputs. (GZ) [file pone.0224909.s008.tar.gz › auxFun/F_qqplotChisq.R]

qqplotChisq = function(x, df = 2,...){
  qqplot(x, qchisq(seq_along(x)/length(x), df = df), ylab = "Theoretical quantiles", xlab = "Observed quantiles", ...)
  abline(0,1)
}
