# Supplementary material for: Sequence count data are poorly fit by the negative binomial distribution
Source: PLoS One. 2020 Apr 30;15(4):e0224909. doi: 10.1371/journal.pone.0224909 (PMC7192467; doi:10.1371/journal.pone.0224909)
Supplement: S6 Appendix — All datasets used in the analysis, together with the R-code used to produce the outputs. (GZ) [file pone.0224909.s008.tar.gz › auxFun/F_collectResults.R]

loadBootStats = function(tag, map = file.path("HPCbootstrap/bootResults", tag)){
  List = list.files(map)
  tmp = lapply(List, function(x){
    load(file.path(map,x));bootTestStats
  })
  names(tmp) = gsub(".RData","",gsub("boot","",List))
  tmp
}
loadObsStats = function(tag, filePath = file.path("HPCbootstrap/realResults", paste0(tag, ".RData"))){
  load(filePath)
  return(get(paste0("smoothTest", tag)))
}
loadTestStats = function(tag, map = file.path("HPCbootstrap/bootResults", tag), nCores = nCores){
  List = list.files(map)
  tmp = lapply(List, function(x){
    load(file.path(map,x));bootTestStats
  })
  names(tmp) = gsub(".RData","",gsub("boot","",List))
  tmp
}
