# Supplementary material for: Sequence count data are poorly fit by the negative binomial distribution
Source: PLoS One. 2020 Apr 30;15(4):e0224909. doi: 10.1371/journal.pone.0224909 (PMC7192467; doi:10.1371/journal.pone.0224909)
Supplement: S6 Appendix — All datasets used in the analysis, together with the R-code used to produce the outputs. (GZ) [file pone.0224909.s008.tar.gz › auxFun/F_getInnerScoreRatio.R]

# A function to calculate the ratio between the inner product of a target and orthogonalizing function and the norm of the orthogonalizing function, all in a numeric way
getInnerScoreRatio = function(targetFunEval, orthFunDensVecNorm){
  orthFunDensVecNorm %*% targetFunEval
}
