# Supplementary material for: Sequence count data are poorly fit by the negative binomial distribution
Source: PLoS One. 2020 Apr 30;15(4):e0224909. doi: 10.1371/journal.pone.0224909 (PMC7192467; doi:10.1371/journal.pone.0224909)
Supplement: S6 Appendix — All datasets used in the analysis, together with the R-code used to produce the outputs. (GZ) [file pone.0224909.s008.tar.gz › auxFun/F_getInnerProduct.R]

#' A function to obtain a weighted inner product of two functions, weighted by the negative binomial density.
getInnerProduct = function(fun1, fun2, mu, od, x, ySeq = ySeq, ySeqCum = ySeqCum,densVec,...){
  sum((if(class(fun1)=="function") fun1(y = ySeq, mu = mu, od = od, x = x, ySeqCum = ySeqCum,...) else evalTargetFun(fun1, y = ySeq,mu = mu, od = od, x = x, ySeqCum = ySeqCum,...)) *(if(class(fun2)=="function") fun2(y = ySeq, mu = mu, od = od, x = x, ySeqCum = ySeqCum,...) else evalTargetFun(fun2, y = ySeq, mu = mu, od = od, x = x, ySeqCum = ySeqCum,...))* densVec)
}
