# Supplementary material for: Sequence count data are poorly fit by the negative binomial distribution
Source: PLoS One. 2020 Apr 30;15(4):e0224909. doi: 10.1371/journal.pone.0224909 (PMC7192467; doi:10.1371/journal.pone.0224909)
Supplement: S6 Appendix — All datasets used in the analysis, together with the R-code used to produce the outputs. (GZ) [file pone.0224909.s008.tar.gz › auxFun/F_getDeviances.R]

#' A function to extract deviance residuals
getDeviances = function(params, Y){
  Y = Y[, names(params$theta)]
  mu = params$Libs * exp(params$X %*% params$coef)
  thetaMat = matrix(params$theta, nrow(Y), ncol(Y), byrow =TRUE)
  tmpMat = sqrt(2*(Y*log(Y/mu)-(Y+thetaMat)*log((1+Y/thetaMat)/(1+mu/thetaMat))))*sign(Y-mu)
  tmpMat[Y==0] = -sqrt((2*thetaMat*log(1+mu/thetaMat))[Y==0]) #zero observations are always smaller than the mean
  tmpMat
}
