# Supplementary material for: Sequence count data are poorly fit by the negative binomial distribution
Source: PLoS One. 2020 Apr 30;15(4):e0224909. doi: 10.1371/journal.pone.0224909 (PMC7192467; doi:10.1371/journal.pone.0224909)
Supplement: S6 Appendix — All datasets used in the analysis, together with the R-code used to produce the outputs. (GZ) [file pone.0224909.s008.tar.gz › auxFun/F_estAndSave.R]

#Estimate and save the parameters of the nb
estAndSave = function(physeq,  phyVar, tag, map = "HPCbootstrap",...){
  paramsName = paste0("params", tag)
  assign(paramsName, estNBparamsPhylo(physeq, phyVar,...))
  save(list = paramsName, file = file.path(map, paste0("params/",tag, "params.RData")))
  return(invisible())
}
