# Supplementary material for: Sequence count data are poorly fit by the negative binomial distribution
Source: PLoS One. 2020 Apr 30;15(4):e0224909. doi: 10.1371/journal.pone.0224909 (PMC7192467; doi:10.1371/journal.pone.0224909)
Supplement: S6 Appendix — All datasets used in the analysis, together with the R-code used to produce the outputs. (GZ) [file pone.0224909.s008.tar.gz › auxFun/F_normalizeFunction.R]

#' A function to normalize functions
#'
#' @param Fun A function
#' @param ... the arguments of the functions
#' @param truncQuant the quantile up to which to apprixmate the norm
#'
#' @return a function, normalized
normalizeFunction = function(Fun,densVec, evalTargetFun, ...){
  Fun$norm  = evalTargetFun^2 %*% densVec
  Fun
}
