# Supplementary material for: Sequence count data are poorly fit by the negative binomial distribution
Source: PLoS One. 2020 Apr 30;15(4):e0224909. doi: 10.1371/journal.pone.0224909 (PMC7192467; doi:10.1371/journal.pone.0224909)
Supplement: S6 Appendix — All datasets used in the analysis, together with the R-code used to produce the outputs. (GZ) [file pone.0224909.s008.tar.gz › auxFun/F_qplotUnif.R]

#' A function to make a qqplot versus the uniform distribution
qplotUnif = function(pp, ...){
  plot(sort(pp[!is.na(pp)]), seq(0,1, length.out = sum(!is.na(pp))), ..., ylab = "Expected quantiles", xlab ="Observed p-values")
  abline(0,1)
}
