# Supplementary material for: Sequence count data are poorly fit by the negative binomial distribution
Source: PLoS One. 2020 Apr 30;15(4):e0224909. doi: 10.1371/journal.pone.0224909 (PMC7192467; doi:10.1371/journal.pone.0224909)
Supplement: S6 Appendix — All datasets used in the analysis, together with the R-code used to produce the outputs. (GZ) [file pone.0224909.s008.tar.gz › R/F_rowMultiply.R]

#' A function to efficiently row multiply a a-by-b matrix by a vector of length b. More memory intensive but that does not matter with given matrix sizes
#'
#' @param matrix a numeric matrix of dimension a-by-b
#' @param vector a numeric vector of length b
#'
#' @details t(t(matrix)*vector) but then faster
#'
#' @return a matrix, row multplied by the vector
rowMultiply = function(matrix, vector){
  matrix * rep(vector, rep(nrow(matrix),length(vector)))
}
