# Supplementary material for: Sequence count data are poorly fit by the negative binomial distribution
Source: PLoS One. 2020 Apr 30;15(4):e0224909. doi: 10.1371/journal.pone.0224909 (PMC7192467; doi:10.1371/journal.pone.0224909)
Supplement: S6 Appendix — All datasets used in the analysis, together with the R-code used to produce the outputs. (GZ) [file pone.0224909.s008.tar.gz › R/F_odScore.R]

#' A score function for the estimation of the overdispersion parameter of the negative binomial
#'
#' @param od the current value of the estimate
#' @param y a vector of counts
#' @param mu a vector of means
#' @param ySeqCum cumulative sequence for fast evaluation
#' @param ... arguments for the jacobian, not used
#'
#' @return a scalar, the evaluation of the score function at od
odScore = function(y, mu, od, ySeqCum,...) {
  (ySeqCum[y+1] + log(od) + 1 - log(od + mu) - (y +od)/(mu + od))
}
