# Supplementary material for: Sequence count data are poorly fit by the negative binomial distribution
Source: PLoS One. 2020 Apr 30;15(4):e0224909. doi: 10.1371/journal.pone.0224909 (PMC7192467; doi:10.1371/journal.pone.0224909)
Supplement: S6 Appendix — All datasets used in the analysis, together with the R-code used to produce the outputs. (GZ) [file pone.0224909.s008.tar.gz › R/F_scoreNB.R]

#' Score and jacobian function of the NB regression
#'
#' @param betas initial guess of the parameter values
#' @param reg regressors
#' @param y data vector
#' @param thetas overdispersions
#' @param s library sizes
#'
#'@return evaluated score equation or jacobian matrix
ScoreNB = function(betas, reg, y, thetas, s){
  mu = c(exp(reg %*% betas)*s)
  crossprod(reg,((y-mu)/(1+mu/thetas)))
}
JacNB = function(betas, reg, y, thetas, s){
  mu = c(exp(reg %*% betas)*s)
  -crossprod(reg*c((1+y/thetas)*mu/(1+mu/thetas)^2), reg)
}
