# Supplementary material for: Sequence count data are poorly fit by the negative binomial distribution
Source: PLoS One. 2020 Apr 30;15(4):e0224909. doi: 10.1371/journal.pone.0224909 (PMC7192467; doi:10.1371/journal.pone.0224909)
Supplement: S6 Appendix — All datasets used in the analysis, together with the R-code used to produce the outputs. (GZ) [file pone.0224909.s008.tar.gz › R/F_betaScoreFuns.R]

#' The score function for the regression parameters of the negative binomial distribution
#'
#' @param y the observed count
#' @param mu the expected count
#' @param od the overdispersion
#' @param x the regressor
#'
#' @return the evaluation of the score function
betaScoreFun = function(y, mu, od, x,...){x*(y-mu)/(1+mu/od)}
beta0ScoreFun = function(y, mu, od,x,...){(y-mu)/(1+mu/od)}
