# Supplementary material for: Sequence count data are poorly fit by the negative binomial distribution
Source: PLoS One. 2020 Apr 30;15(4):e0224909. doi: 10.1371/journal.pone.0224909 (PMC7192467; doi:10.1371/journal.pone.0224909)
Supplement: S6 Appendix — All datasets used in the analysis, together with the R-code used to produce the outputs. (GZ) [file pone.0224909.s008.tar.gz › R/F_glm.nb2.R]

#' Custom ML estimator of the NB
#'
#' @param y count vector
#' @param reg regressor
#' @param s library sizes
#' @param maxit maximum number of iterations
#' @param convTol convergence tolerance
#' @param betas starting values for the parameters
#' @param theta starting values for overdispersion
#' @param single a boolean, single OD?
#' @param xFac grouping factor
#' @param se boolean, should standard error be returned?
#' @param ... passed on to the nleqslv() function
#'
#' @return
glm.nb2 = function(y, reg, s, maxit = 200L, convTol = 1e-4,
                   betas = c(log(mean(y/s)), rep(1e-10, ncol(reg)-1)),
                   theta = if(single) 0.1 else rep(0.1, length(y)),
                   single = TRUE, xFac = NULL, se = TRUE, ...){
require(nleqslv)
  iter = 1L
  convergence = FALSE
  foo = try(silent = TRUE,
            while(!convergence & (iter<= maxit)){
    betasOld = betas; thetasOld = theta
    betas = nleqslv(x = betas, fn = ScoreNB, jac = JacNB, reg = reg , y = y, thetas = theta, s = s, ...)$x
    mu = exp(reg %*% betas)*s
    if(iter==1) {
      theta =  if(single) {
        max(1e-7,theta.mm2(y, mu))
      } else {
          tapply(seq_along(y), xFac, function(i){theta.mm2(y = y[i], mu = mu[i])})
        }
      } #Start with MoM estimate
    theta = if(single) {
      theta.ml2(theta = theta, y = y, mu = mu)
      } else {
        tapply(seq_along(y), xFac,
               function(i){theta.ml2(theta = theta[i][1],y = y[i], mu = mu[i])})[xFac]
      }
    iter = iter + 1L
    convergence = (all(abs(betas-betasOld) < convTol)) & all(abs(theta-thetasOld) < convTol)
  })
  if(inherits(foo,"try-error")){
    return(list(betas = rep(NA, ncol(reg)), theta =NA, vcov = matrix(NA, ncol(reg), ncol(reg))))
    }
  if(se) {
    if (single) attr(theta, "SE") <- sqrt(1/-infoOD(theta, mu, y)) else attr(theta, "SE") = tapply(seq_along(y), xFac, function(i){sqrt(1/-infoOD(theta[i], mu[i], y[i]))})}
  if(!convergence){warning("No convergence achieved!\n")}
  inf = crossprod(reg, diag(1/(1/c(mu)+1/theta))) %*% reg
  return(list(betas = betas, theta = theta,
              vcov = if(rcond(inf)< .Machine$double.eps) matrix(NA, ncol(reg), ncol(reg)) else solve(inf)))
}
theta.ml2 = function (y, mu, theta,...)
{
nleqslv(theta, fn = scoreOD, jac = infoOD, y = y, mu = mu, ...)$x
}
scoreOD <- function(th, mu, y) {
sum( (digamma(y+th) -digamma(th) + log(th) + 1 - log(th + mu) - (y +th)/(mu + th)))
}
infoOD <- function(th, mu, y, ...){
-sum((-trigamma(th +y) + trigamma(th) - 1/th + 2/(mu + th) - (y + th)/(mu +th)^2))
}
theta.mm2 = function(y, mu){
  length(y)/sum((y/mu - 1)^2)
}
