# Supplementary material for: Sequence count data are poorly fit by the negative binomial distribution
Source: PLoS One. 2020 Apr 30;15(4):e0224909. doi: 10.1371/journal.pone.0224909 (PMC7192467; doi:10.1371/journal.pone.0224909)
Supplement: S6 Appendix — All datasets used in the analysis, together with the R-code used to produce the outputs. (GZ) [file pone.0224909.s008.tar.gz › R/F_smoothTestPhylo.R]

#' Peform smooth test on a phyloseq object
#'
#' @param physeq A phyloseq object
#' @param groupVar A character vector indicating a grouping factor
#'  in the sample_data slot of the phyloseq object
#' @param single,... passed on to smoothTestMat
#'
#' @return see smoothTestMat()
smoothTestPhylo = function(physeq, groupVar, single = TRUE, ...){
  require(phyloseq)
  otuTab =  as(otu_table(physeq), "matrix")
  if(taxa_are_rows(physeq)) otuTab = t(otuTab)
  modelMat = model.matrix(data = data.frame(sample_data(physeq)),
                          object = formula(paste("~", paste(groupVar, collapse = "+"))))
  smoothTestMat(otuTab[rownames(modelMat),], modelMat,
                single = single,
                xFac = if(single) NULL else factor(get_variable(physeq, groupVar)),...)
}
